# Supplementary material for: NMR-Based Metabolomics Identify Metabolic Change in Spleen of Idiopathic Thrombocytopenic Purpura Patients
Source: Metabolites. 2022 Jun 19;12(6):565. doi: 10.3390/metabo12060565 (PMC9228686; doi:10.3390/metabo12060565)
Supplement: Supplementary file 1 [file metabolites-12-00565-s001.zip]

Archive with 1 entries (1 files):
- metabolites-1752874-supplementary.pdf
